# Supplementary material for: Enzymatic Activity of Soil on the Occurrence of the Endangered Beetle Cheilotoma musciformis (Coleoptera: Chrysomelidae) in Xerothermic Grasslands
Source: Insects. 2024 Apr 25;15(5):307. doi: 10.3390/insects15050307 (PMC11122482; doi:10.3390/insects15050307)
Supplement: Supplementary file 1 [file insects-15-00307-s001.zip]

Archive with 1 entries (1 files):
- insects-2929370-supplementary.kmz
